# Supplementary material for: Experimental Assessment of Possible Factors Associated with Tick-Borne Encephalitis Vaccine Failure
Source: Microorganisms. 2021 May 29;9(6):1172. doi: 10.3390/microorganisms9061172 (PMC8229799; doi:10.3390/microorganisms9061172)
Supplement: Supplementary file 1 [file microorganisms-09-01172-s001.zip]

Archive with 1 entries (1 files):
- microorganisms-1232902-supplementary.pdf
